# Supplementary material for: The Collothecidae (Rotifera, Collothecacea) of Thailand, with the description of a new species and an illustrated key to the Southeast Asian fauna
Source: Zookeys. 2013 Jul 4;(315):1–16. doi: 10.3897/zookeys.315.5330 (PMC3713350; doi:10.3897/zookeys.315.5330)
Supplement: XML Treatment for Collotheca ferox [file zookeys.315.5330-treatment1.xml]

<!DOCTYPE tp:taxon-treatment
  PUBLIC "-//TaxonX//DTD Taxonomic Treatment Publishing DTD v0 20100105//EN" "tax-treatment-NSO.dtd">
<tp:taxon-treatment xmlns:tp="http://www.plazi.org/taxpub"><tp:treatment-meta><mixed-citation publication-type="journal"><person-group><name><surname>Meksuwan</surname><given-names>Phuripong</given-names></name><name><surname>Pholpunthin</surname><given-names>Pornsilp</given-names></name><name><surname>Segers</surname><given-names>Hendrik</given-names></name></person-group><article-title>The Collothecidae (Rotifera, Collothecacea) of Thailand, with the description of a new species and an illustrated key to the Southeast Asian fauna</article-title><source>Zookeys</source><day>4</day><month>7</month><year>2013</year><volume>2013</volume><issue>315</issue><fpage>1</fpage><lpage>16</lpage><pub-id pub-id-type="doi">10.3897/zookeys.315.5330</pub-id></mixed-citation></tp:treatment-meta><tp:nomenclature><tp:taxon-name>
                            <tp:taxon-name-part taxon-name-part-type="genus">Collotheca</tp:taxon-name-part>
                            <tp:taxon-name-part taxon-name-part-type="species">ferox</tp:taxon-name-part>
                            <object-id xmlns:xlink="http://www.w3.org/1999/xlink" xlink:type="simple">http://species-id.net/wiki/Collotheca_ferox</object-id>
                        </tp:taxon-name><tp:taxon-authority>(Penard)</tp:taxon-authority></tp:nomenclature><tp:treatment-sec sec-type="Remarks"><title>Remarks.</title><p>The morphological characters of our specimens agree closely with the description of the species by <xref ref-type="bibr" rid="B10">Penard (1914)</xref>: the corona of the specimens is more than twice as broad as its trunk and bears five broad lobes (<xref ref-type="fig" rid="F2">Fig. 2A, B</xref>, <xref ref-type="fig" rid="F4">4J</xref>). The dorsal lobe tip is relatively large and rounded anteriorly; the lateral lobes are intermediate in size whereas the triangular ventral lobes are relatively small and are set close together. The features of the ventral lobe are unique to this species and prevent confusion with other five-lobed species of the genus. Our photographs of living specimens and trophi of <italic><tp:taxon-name>Collotheca ferox</tp:taxon-name></italic> confirm, in particular, the unique features of the ventral corona lobes illustrated by <xref ref-type="bibr" rid="B10">Penard (1914)</xref>.</p><fig id="F2" position="float" orientation="portrait"><label>Figure 2.</label><caption><p><bold>A, B</bold> <italic><tp:taxon-name>Collotheca ferox</tp:taxon-name></italic> (<bold>A</bold> dorsal view <bold>B</bold> ventral view) <bold>C–F</bold> <italic><tp:taxon-name>Collotheca orchidacea</tp:taxon-name></italic> sp. n. (<bold>C, E</bold> frontal <bold>D, F</bold> dorsal). Scale bars: <bold>A–F</bold> = 100 µm (<bold>A, B</bold> by Rapeepan Jaturapruek).</p></caption><graphic xmlns:xlink="http://www.w3.org/1999/xlink" xlink:href="ZooKeys-315-001-g002.jpg" position="float" orientation="portrait" xlink:type="simple"/></fig></tp:treatment-sec><tp:treatment-sec><!--Section generated to contain objects referenced in tp:taxon-treatment.--><fig id="F4" position="float" orientation="portrait"><label>Figure 4.</label><caption><p><bold>A</bold> <italic><tp:taxon-name>Collotheca heptabrachiata</tp:taxon-name></italic>, lateral <bold>B</bold> <italic><tp:taxon-name>Collotheca ornata</tp:taxon-name></italic>, ventral <bold>C</bold> <italic><tp:taxon-name>Stephanoceros fimbriatus</tp:taxon-name></italic>, lateral <bold>D</bold> <italic><tp:taxon-name>Collotheca stephanochaeta</tp:taxon-name></italic>, lateral <bold>E</bold> <italic><tp:taxon-name>Collotheca ambigua</tp:taxon-name></italic>, ventral <bold>F</bold> <italic><tp:taxon-name>Collotheca algicola</tp:taxon-name></italic>, ventral <bold>G, H</bold> <italic><tp:taxon-name>Collotheca ornata</tp:taxon-name></italic> f. <italic>cornuta</italic> (<bold>G</bold> dorsal <bold>H</bold> lateral) <bold>I</bold> <italic><tp:taxon-name>Collotheca campanulata</tp:taxon-name></italic> f. <italic>longicaudata</italic>, attachment stalk <bold>J</bold> <italic><tp:taxon-name>Collotheca ferox</tp:taxon-name></italic>, ventral corona margin. Scale bars: <bold>A, B, D–H, J</bold> = 50 µm, <bold>C, I</bold> = 100 µm.</p></caption><graphic xmlns:xlink="http://www.w3.org/1999/xlink" xlink:href="ZooKeys-315-001-g004.jpg" position="float" orientation="portrait" xlink:type="simple"/></fig></tp:treatment-sec><ref-list><ref id="B10"><mixed-citation xmlns:xlink="http://www.w3.org/1999/xlink" xlink:type="simple"><person-group><name name-style="western"><surname>Penard</surname><given-names>E</given-names></name></person-group> (<year>1914</year>) <article-title>A propos de Rotifères.</article-title><source>Revue Suisse de Zoologie</source><volume>22</volume>: <fpage>1</fpage>-<lpage>27</lpage>.</mixed-citation></ref></ref-list></tp:taxon-treatment>
