# Supplementary material for: The Collothecidae (Rotifera, Collothecacea) of Thailand, with the description of a new species and an illustrated key to the Southeast Asian fauna
Source: Zookeys. 2013 Jul 4;(315):1–16. doi: 10.3897/zookeys.315.5330 (PMC3713350; doi:10.3897/zookeys.315.5330)
Supplement: XML Treatment for Collotheca ornata f. cornuta [file zookeys.315.5330-treatment3.xml]

<!DOCTYPE tp:taxon-treatment
  PUBLIC "-//TaxonX//DTD Taxonomic Treatment Publishing DTD v0 20100105//EN" "tax-treatment-NSO.dtd">
<tp:taxon-treatment xmlns:tp="http://www.plazi.org/taxpub"><tp:treatment-meta><mixed-citation publication-type="journal"><person-group><name><surname>Meksuwan</surname><given-names>Phuripong</given-names></name><name><surname>Pholpunthin</surname><given-names>Pornsilp</given-names></name><name><surname>Segers</surname><given-names>Hendrik</given-names></name></person-group><article-title>The Collothecidae (Rotifera, Collothecacea) of Thailand, with the description of a new species and an illustrated key to the Southeast Asian fauna</article-title><source>Zookeys</source><day>4</day><month>7</month><year>2013</year><volume>2013</volume><issue>315</issue><fpage>1</fpage><lpage>16</lpage><pub-id pub-id-type="doi">10.3897/zookeys.315.5330</pub-id></mixed-citation></tp:treatment-meta><tp:nomenclature><tp:taxon-name>
                            <tp:taxon-name-part taxon-name-part-type="genus">Collotheca</tp:taxon-name-part>
                            <tp:taxon-name-part taxon-name-part-type="species">ornata</tp:taxon-name-part>
                            f.
                            <tp:taxon-name-part taxon-name-part-type="forma">cornuta</tp:taxon-name-part>
                        </tp:taxon-name><tp:taxon-authority>(Dobie)</tp:taxon-authority></tp:nomenclature><tp:treatment-sec sec-type="Note"><title>Note.</title><p>This taxon (<xref ref-type="fig" rid="F4">Figs 4G, H</xref>) is differentiated from the nominal form by the corona bearing an elongate projection dorsally to the dorsal lobe. The presence/absence of <!--PageBreak-->this projection has classically been interpreted as of infrasubspecific relevance only (see <xref ref-type="bibr" rid="B4">Edmondson 1940</xref>, <xref ref-type="bibr" rid="B7">Koste 1978</xref>). In the absence of additional data (morphological, molecular or behavioural), we prefer to be cautious and record the taxon separately.</p><p>Specimens were found in Khlong Lam Chan Non-Hunting Area, Trang province (<xref ref-type="fig" rid="F1">Fig. 1</xref>: S3); the present is the first Thai record of the taxon.</p></tp:treatment-sec><tp:treatment-sec><!--Section generated to contain objects referenced in tp:taxon-treatment.--><fig id="F4" position="float" orientation="portrait"><label>Figure 4.</label><caption><p><bold>A</bold> <italic><tp:taxon-name>Collotheca heptabrachiata</tp:taxon-name></italic>, lateral <bold>B</bold> <italic><tp:taxon-name>Collotheca ornata</tp:taxon-name></italic>, ventral <bold>C</bold> <italic><tp:taxon-name>Stephanoceros fimbriatus</tp:taxon-name></italic>, lateral <bold>D</bold> <italic><tp:taxon-name>Collotheca stephanochaeta</tp:taxon-name></italic>, lateral <bold>E</bold> <italic><tp:taxon-name>Collotheca ambigua</tp:taxon-name></italic>, ventral <bold>F</bold> <italic><tp:taxon-name>Collotheca algicola</tp:taxon-name></italic>, ventral <bold>G, H</bold> <italic><tp:taxon-name>Collotheca ornata</tp:taxon-name></italic> f. <italic>cornuta</italic> (<bold>G</bold> dorsal <bold>H</bold> lateral) <bold>I</bold> <italic><tp:taxon-name>Collotheca campanulata</tp:taxon-name></italic> f. <italic>longicaudata</italic>, attachment stalk <bold>J</bold> <italic><tp:taxon-name>Collotheca ferox</tp:taxon-name></italic>, ventral corona margin. Scale bars: <bold>A, B, D–H, J</bold> = 50 µm, <bold>C, I</bold> = 100 µm.</p></caption><graphic xmlns:xlink="http://www.w3.org/1999/xlink" xlink:href="ZooKeys-315-001-g004.jpg" position="float" orientation="portrait" xlink:type="simple"/></fig><fig id="F1" position="float" orientation="portrait"><label>Figure 1.</label><caption><p>Sampling sites in Thailand. S, C, N and NE represent sampling sites in the Southern, Central, North and Northeast part of Thailand, respectively. Map from GIS center, PSU.</p></caption><graphic xmlns:xlink="http://www.w3.org/1999/xlink" xlink:href="ZooKeys-315-001-g001.jpg" position="float" orientation="portrait" xlink:type="simple"/></fig></tp:treatment-sec><ref-list><ref id="B4"><mixed-citation xmlns:xlink="http://www.w3.org/1999/xlink" xlink:type="simple"><person-group><name name-style="western"><surname>Edmondson</surname><given-names>WT</given-names></name></person-group> (<year>1940</year>) <article-title>The Sessile Rotatoria of Wisconsin.</article-title><source>Transactions of the American Microscopical Society</source><volume>59</volume>: <fpage>433</fpage>-<lpage>459</lpage>. doi: <ext-link ext-link-type="uri" xlink:href="http://dx.doi.org/10.2307/3222991" xlink:type="simple">10.2307/3222991</ext-link></mixed-citation></ref><ref id="B7"><mixed-citation xmlns:xlink="http://www.w3.org/1999/xlink" xlink:type="simple"><person-group><name name-style="western"><surname>Koste</surname><given-names>W</given-names></name></person-group> (<year>1978</year>) <source>Rotatoria. Die Rädertiere Mitteleuropas. Borntraeger, Berlin, 2 vols, 673 pp, 234 plates.</source></mixed-citation></ref></ref-list></tp:taxon-treatment>
