# Supplementary material for: The Collothecidae (Rotifera, Collothecacea) of Thailand, with the description of a new species and an illustrated key to the Southeast Asian fauna
Source: Zookeys. 2013 Jul 4;(315):1–16. doi: 10.3897/zookeys.315.5330 (PMC3713350; doi:10.3897/zookeys.315.5330)
Supplement: XML Treatment for Collotheca [file zookeys.315.5330-treatment4.xml]

<!DOCTYPE tp:taxon-treatment
  PUBLIC "-//TaxonX//DTD Taxonomic Treatment Publishing DTD v0 20100105//EN" "tax-treatment-NSO.dtd">
<tp:taxon-treatment xmlns:tp="http://www.plazi.org/taxpub"><tp:treatment-meta><mixed-citation publication-type="journal"><person-group><name><surname>Meksuwan</surname><given-names>Phuripong</given-names></name><name><surname>Pholpunthin</surname><given-names>Pornsilp</given-names></name><name><surname>Segers</surname><given-names>Hendrik</given-names></name></person-group><article-title>The Collothecidae (Rotifera, Collothecacea) of Thailand, with the description of a new species and an illustrated key to the Southeast Asian fauna</article-title><source>Zookeys</source><day>4</day><month>7</month><year>2013</year><volume>2013</volume><issue>315</issue><fpage>1</fpage><lpage>16</lpage><pub-id pub-id-type="doi">10.3897/zookeys.315.5330</pub-id></mixed-citation></tp:treatment-meta><tp:nomenclature><tp:taxon-name>
                            <tp:taxon-name-part taxon-name-part-type="genus">Collotheca</tp:taxon-name-part>
                        </tp:taxon-name><tp:taxon-status xmlns:xlink="http://www.w3.org/1999/xlink" xlink:type="simple">sp.?</tp:taxon-status></tp:nomenclature><tp:treatment-sec sec-type="Remarks"><title>Remarks.</title><p>We found a single specimen of a species that we could not identify (<xref ref-type="fig" rid="F3">Fig. 3D</xref>). Its corona consists of two lobes, one large dorsal lobe and one minute ventral lobe, which is similar to <italic><tp:taxon-name>Collotheca calva</tp:taxon-name></italic> (Hudson). The specimen, however, exhibits a unique cluster of long setae dorsally on the tip of the dorsal lobe and, in addition, shows two ring-shaped structures in the infundibulum. The presence of an egg in its gelatinous case indicates that the specimen was mature and not some incompletely developed juvenile. We believe that it represents an undescribed species but refrain from describing and naming it due to the lack of a sufficient number of specimens. The animal occurred in Khlong Lam Chan Non-Hunting Area, Trang province (<xref ref-type="fig" rid="F1">Fig. 1</xref>: S3).</p><fig id="F3" position="float" orientation="portrait"><label>Figure 3.</label><caption><p><italic><tp:taxon-name>Collotheca</tp:taxon-name></italic> and <italic><tp:taxon-name>Stephanoceros</tp:taxon-name></italic> species. <bold>A</bold> <italic><tp:taxon-name>Collotheca stephanochaeta</tp:taxon-name></italic>, lateral <bold>B</bold> <italic><tp:taxon-name>Collotheca campanulata</tp:taxon-name></italic> f. <italic>longicaudata</italic>, ventral <bold>C</bold> <italic><tp:taxon-name>Collotheca ornata</tp:taxon-name></italic>, dorsal <bold>D</bold> <italic><tp:taxon-name>Collotheca</tp:taxon-name></italic> spec., lateral <bold>E</bold> <italic><tp:taxon-name>Collotheca trilobata</tp:taxon-name></italic>, lateral <bold>F</bold> <italic><tp:taxon-name>Collotheca tenuilobata</tp:taxon-name></italic>, ventral <bold>G</bold> <italic><tp:taxon-name>Stephanoceros millsii</tp:taxon-name></italic>, lateral <bold>H</bold> <italic><tp:taxon-name>Stephanoceros fimbriatus</tp:taxon-name></italic>, lateral. Scale bars: <bold>B–D</bold> = 50 µm, <bold>A, E, F</bold> = 100 µm, <bold>G, H</bold> = 250 µm.</p></caption><graphic xmlns:xlink="http://www.w3.org/1999/xlink" xlink:href="ZooKeys-315-001-g003.jpg" position="float" orientation="portrait" xlink:type="simple"/></fig><fig id="F4" position="float" orientation="portrait"><label>Figure 4.</label><caption><p><bold>A</bold> <italic><tp:taxon-name>Collotheca heptabrachiata</tp:taxon-name></italic>, lateral <bold>B</bold> <italic><tp:taxon-name>Collotheca ornata</tp:taxon-name></italic>, ventral <bold>C</bold> <italic><tp:taxon-name>Stephanoceros fimbriatus</tp:taxon-name></italic>, lateral <bold>D</bold> <italic><tp:taxon-name>Collotheca stephanochaeta</tp:taxon-name></italic>, lateral <bold>E</bold> <italic><tp:taxon-name>Collotheca ambigua</tp:taxon-name></italic>, ventral <bold>F</bold> <italic><tp:taxon-name>Collotheca algicola</tp:taxon-name></italic>, ventral <bold>G, H</bold> <italic><tp:taxon-name>Collotheca ornata</tp:taxon-name></italic> f. <italic>cornuta</italic> (<bold>G</bold> dorsal <bold>H</bold> lateral) <bold>I</bold> <italic><tp:taxon-name>Collotheca campanulata</tp:taxon-name></italic> f. <italic>longicaudata</italic>, attachment stalk <bold>J</bold> <italic><tp:taxon-name>Collotheca ferox</tp:taxon-name></italic>, ventral corona margin. Scale bars: <bold>A, B, D–H, J</bold> = 50 µm, <bold>C, I</bold> = 100 µm.</p></caption><graphic xmlns:xlink="http://www.w3.org/1999/xlink" xlink:href="ZooKeys-315-001-g004.jpg" position="float" orientation="portrait" xlink:type="simple"/></fig><fig id="F5" position="float" orientation="portrait"><label>Figure 5.</label><caption><p>The uncinate trophi of <tp:taxon-name>Collothecidae</tp:taxon-name> species. <bold>A</bold> <italic><tp:taxon-name>Collotheca ferox</tp:taxon-name></italic> <bold>B</bold> <italic><tp:taxon-name>Collotheca campanulata</tp:taxon-name></italic> <bold>C</bold> <italic><tp:taxon-name>Collotheca trilobata</tp:taxon-name></italic> <bold>D</bold> <italic><tp:taxon-name>Collotheca tenuilobata</tp:taxon-name></italic> <bold>E</bold> <italic><tp:taxon-name>Collotheca orchidacea</tp:taxon-name></italic> sp. n. <bold>F</bold> <italic><tp:taxon-name>Stephanoceros millsii</tp:taxon-name></italic>. Scale bars: <bold>A, B, D, E</bold> = 5 µm, <bold>C, F</bold> = 10 µm.</p></caption><graphic xmlns:xlink="http://www.w3.org/1999/xlink" xlink:href="ZooKeys-315-001-g005.jpg" position="float" orientation="portrait" xlink:type="simple"/></fig></tp:treatment-sec><tp:treatment-sec><!--Section generated to contain objects referenced in tp:taxon-treatment.--><fig id="F1" position="float" orientation="portrait"><label>Figure 1.</label><caption><p>Sampling sites in Thailand. S, C, N and NE represent sampling sites in the Southern, Central, North and Northeast part of Thailand, respectively. Map from GIS center, PSU.</p></caption><graphic xmlns:xlink="http://www.w3.org/1999/xlink" xlink:href="ZooKeys-315-001-g001.jpg" position="float" orientation="portrait" xlink:type="simple"/></fig></tp:treatment-sec></tp:taxon-treatment>
