# Supplementary material for: The Collothecidae (Rotifera, Collothecacea) of Thailand, with the description of a new species and an illustrated key to the Southeast Asian fauna
Source: Zookeys. 2013 Jul 4;(315):1–16. doi: 10.3897/zookeys.315.5330 (PMC3713350; doi:10.3897/zookeys.315.5330)
Supplement: XML Treatment for Stephanoceros [file zookeys.315.5330-treatment5.xml]

<!DOCTYPE tp:taxon-treatment
  PUBLIC "-//TaxonX//DTD Taxonomic Treatment Publishing DTD v0 20100105//EN" "tax-treatment-NSO.dtd">
<tp:taxon-treatment xmlns:tp="http://www.plazi.org/taxpub"><tp:treatment-meta><mixed-citation publication-type="journal"><person-group><name><surname>Meksuwan</surname><given-names>Phuripong</given-names></name><name><surname>Pholpunthin</surname><given-names>Pornsilp</given-names></name><name><surname>Segers</surname><given-names>Hendrik</given-names></name></person-group><article-title>The Collothecidae (Rotifera, Collothecacea) of Thailand, with the description of a new species and an illustrated key to the Southeast Asian fauna</article-title><source>Zookeys</source><day>4</day><month>7</month><year>2013</year><volume>2013</volume><issue>315</issue><fpage>1</fpage><lpage>16</lpage><pub-id pub-id-type="doi">10.3897/zookeys.315.5330</pub-id></mixed-citation></tp:treatment-meta><tp:nomenclature><label>Genus</label><tp:taxon-name>
                            <tp:taxon-name-part taxon-name-part-type="genus">Stephanoceros</tp:taxon-name-part>
                            <object-id xmlns:xlink="http://www.w3.org/1999/xlink" xlink:type="simple">http://species-id.net/wiki/Stephanoceros</object-id>
                        </tp:taxon-name><tp:taxon-authority>Ehrenberg</tp:taxon-authority></tp:nomenclature><tp:treatment-sec sec-type="Remarks"><title>Remarks.</title><p>Genus <italic><tp:taxon-name>Stephanoceros</tp:taxon-name></italic> is diagnosed (<xref ref-type="bibr" rid="B7">Koste 1978</xref>) by having extraordinarily long extensions of the corona (tentacles) bearing transversally implanted rows of medium-long cilia, in addition to short mobile cilia. Following this diagnosis he suggests that <italic><tp:taxon-name>Collotheca stephanochaeta</tp:taxon-name></italic> (Edmondson), which has short corona lobes bearing similarly inserted rows of cilia, might be better placed in <italic><tp:taxon-name>Stephanoceros</tp:taxon-name></italic> rather than <italic><tp:taxon-name>Collotheca</tp:taxon-name></italic>, while he discards the relevance of the absence of such transverse rows of cilia in <italic><tp:taxon-name>Stephanoceros millsii</tp:taxon-name></italic> (Kellicott) by considering the latter a mere infrasubspecific ecotype of <italic><tp:taxon-name>Stephanoceros fimbriatus</tp:taxon-name></italic> (Goldfusz).</p><p>We believe that the diagnosis of <italic><tp:taxon-name>Stephanoceros</tp:taxon-name></italic> is questionable, considering that neither the presence of long corona lobes (also in <italic><tp:taxon-name>Collotheca judayi</tp:taxon-name></italic> Edmondson and <italic><tp:taxon-name>Collotheca tenuilobata</tp:taxon-name></italic> (Anderson)) nor the presence of transverse rows of cilia on the corona lobes (present in <italic><tp:taxon-name>Collotheca stephanochaeta</tp:taxon-name></italic>, absent in <italic><tp:taxon-name>Stephanoceros millsii</tp:taxon-name></italic>, see below) can serve as synapomorphic diagnostic feature for the genus. To the contrary, we hypothesize that the two species now attributed to <italic><tp:taxon-name>Stephanoceros</tp:taxon-name></italic> are merely species in which the prolongation of corona lobes already present in many species of <italic><tp:taxon-name>Collotheca</tp:taxon-name></italic> has evolved to its greatest extent. We look forward to a more complete phylogenetic analysis of the taxa, knowing that a molecular phylogenetic study of the group is on-going. A synonymy between <italic><tp:taxon-name>Collotheca</tp:taxon-name></italic> and <italic><tp:taxon-name>Stephanoceros</tp:taxon-name></italic> would have to result in the reallocation of all taxa of the junior <italic><tp:taxon-name>Collotheca</tp:taxon-name></italic> to the senior <italic><tp:taxon-name>Stephanoceros</tp:taxon-name></italic>.</p><!--PageBreak--></tp:treatment-sec><ref-list><ref id="B7"><mixed-citation xmlns:xlink="http://www.w3.org/1999/xlink" xlink:type="simple"><person-group><name name-style="western"><surname>Koste</surname><given-names>W</given-names></name></person-group> (<year>1978</year>) <source>Rotatoria. Die Rädertiere Mitteleuropas. Borntraeger, Berlin, 2 vols, 673 pp, 234 plates.</source></mixed-citation></ref></ref-list></tp:taxon-treatment>
